# Supplementary material for: State of the Art in Capsule-Based Dry Powder Inhalers: Deagglomeration Techniques and the Consequences for Formulation Aerosolization
Source: Pharmaceutics. 2022 May 31;14(6):1185. doi: 10.3390/pharmaceutics14061185 (PMC9230934; doi:10.3390/pharmaceutics14061185)
Supplement: Supplementary file 1 [file pharmaceutics-14-01185-s001.zip]

Archive with 1 entries (1 files):
- pharmaceutics-1703663-supplementary.pdf
